# Supplementary material for: The Potential of Hemp Extracts to Modify the Course of Oxidative-Stress Related Conditions
Source: Plants (Basel). 2024 Jun 13;13(12):1630. doi: 10.3390/plants13121630 (PMC11207586; doi:10.3390/plants13121630)
Supplement: Supplementary file 1 [file plants-13-01630-s001.zip]

Archive with 2 entries (2 files):
- supplementary Table S1 Sample details.pdf
- supplementary Table S2 Validation parameters.pdf
